# Supplementary material for: Evolution of GOLDEN2-LIKE gene function in C3 and C4 plants
Source: Planta. 2012 Sep 12;237(2):481–95. doi: 10.1007/s00425-012-1754-3 (PMC3555242; doi:10.1007/s00425-012-1754-3)
Supplement: Supplementary file 1 — Supplementary material 1 (XLSX 54 kb) [file 425_2012_1754_MOESM1_ESM.xlsx]

## Sheet: Sheet1
Evolution of GOLDEN2-LIKE gene function in C3 and C4 plants.
Peng Wang, Jim Fouracre, Steven Kelly, Shanta Karki, Udo Gowik, Sylvain Aubry, Michael K. Shaw, Peter Westhoff, Inez H. Slamet-Loedin, W. Paul Quick, Julian M. Hibberd and Jane A. Langdale
GLK sequences used for phylogenetic analyses			GLK sequences removed from phylogenetic analyses
Identification in Fig. 1.	Phytozome gene locus		Species	Phytozome/potato gene locus
Aquilegia coerulea GLK	Aquca_051_00026		Eucalyptus grandis	A01857
Arabidopsis lyrata GLKA	480887		Eucalyptus grandis	K01056
Arabidopsis lyrata GLKB	494575		Mimulus guttatus	mgv1a006963m
Arabidopsis thaliana GLK1	At2g20570		Mimulus guttatus	mgv1a008926m
Arabidopsis thaliana GLK2	At5g44190		Mimulus guttatus	mgv1a007030m
Brachypodium distachyon GLKA	Bradi1g43710		Solanum tuberosum	PGSC0003DMP400016574_PGSC0003DMT400024265
Brachypodium distachyon GLKB	Bradi2g08287		Solanum tuberosum	PGSC0003DMP400037860_PGSC0003DMT400056254
Brassica rapa GLKA	Bra036482
Brassica rapa GLKB	Bra031129
Brassica rapa GLKC	Bra036015
Brassica rapa GLKD	Bra033726
Capsella rubella GLKA	Carubv10014114m
Capsella rubella GLKB	Carubv10026528m
Carica papaya GLK	evm.model.supercontig_83.93
Citrus sinensis GLK	orange1.1g013528m
Cucumis sativus GLK	87530
Glycine max GLKA	Glyma13g37010
Glycine max GLKB	Glyma12g33430
Glycine max GLKC	Glyma06g44330
Glycine max GLKD	Glyma12g13430
Linum usitatissimum GLKA	Lus10033642
Linum usitatissimum GLKB	Lus10039883
Linum usitatissimum GLKC	Lus10018649
Malus domestica GLKA	MDP0000526864
Malus domestica GLKB	MDP0000225179
Manihot esculenta GLKA	cassava4.1_007384m
Manihot esculenta GLKB	cassava4.1_026662m
Medicago truncatula GLK	Medtr4g108850
Oryza sativa GLK1	Os06g24070
Oryza sativa GLK2	Os01g13740
Panicum virgatum GLKA	Pavirv00036756m
Panicum virgatum GLKB	Pavirv00003064m
Phaseolus vulgaris GLKA	Phvulv091012002m
Phaseolus vulgaris GLKB	Phvulv091006420m
Physcomitrella patens GLK1	Phypa_61021
Physcomitrella patens GLK2	Phypa_178653
Populus trichocarpa GLKA	Poptr_0007s01230
Populus trichocarpa GLKB	Poptr_0017s04720
Prunus persica GLK	ppa014599m
Ricinus communis GLK	29983.t000030
Selaginella moellendorffii GLK	428906
Setaria italica GLKA	Si006400m
Setaria italica GLKB	Si001336m
Sorghum bicolor GLK1	Sb10g008400
Sorghum bicolor GLK2	Sb03g000400
Thellungiella halophila GLKA	Thhalv10001986m
Thellungiella halophila GLKB	Thhalv10003223m
Vitis vinifera GLK	GSVIVG01020604001
Zea mays G2	GRMZM2G087804
Zea mays GLK1	GRMZM2G026833
